# Supplementary material for: Case Report: Anti-mGluR5 antibody-negative Ophelia syndrome with failed lymph node biopsy due to steroid therapy
Source: Front Immunol. 2023 Dec 8;14:1188154. doi: 10.3389/fimmu.2023.1188154 (PMC10755457; doi:10.3389/fimmu.2023.1188154)
Supplement: Supplementary file 1 [file Table_1.xlsx]

## Sheet: Sheet1
Laboratory data
Blood
White blood cells	5,000/µl
Neutrophil	0.885
Basophil	0.009
Monocyte	0.042
Lymphocyte	0.064
Red blood cells	365×104/µl
Hemoglobin	12.8 g/dl
Hematocrit	0.382
Platelet	25.4×104/µl
Asparate aminotransferase	23 IU/l
Alanine aminotransferase	58 IU/l
γ-Glutamyl transferase	179 IU/l
Alkaline phosphatase	827 IU/l
Total bilirubin	1.0 mg/dl
Lactate dehydrogenase	305 IU/l
Creatinine kinase	49 IU/l
Total protein	7.3 g/dl
Albumin	3.7 g/dl
Blood urea nitrogen	17.2 mg/dl
Creatinine	0.60 mg/dl
Uric acid	2.8 mg/dl
Sodium	138 mEq/l
Potassium	4.1 mEq/l
Chloride	100 mEq/l
Calcium	8.7 mg/dl
Phosphorus	2.4 mg/dl
Casual blood sugar	214 mg/dl
HbA1c	0.056
C-reactive protein	0.96 mg/dl
Erythrocyte sedimentation rate	22 mg/dl
IgG	1,659 mg/dl
IgA	362 mg/dl
IgM	101 mg/dl
Antinuclear antibody	< 1:40
Rheumatoid factor	< 3 IU/ml
Anti-dsDNA antibody	< 10 IU/ml
Anti-SS-A antibody	1.2 IU/ml
Anti-SS-B antibody	< 1.0 IU/ml
MPO-ANCA	<1.0 IU/ml
PR3-ANCA	<1.0 IU/ml
CEA	3.4 ng/ml
CA19-9	26.5 IU/ml
proGRP	62.1 pg/ml
NSE	19.5 ng/ml
sIL-2R	4,457 IU/ml
PT	0.777
APTT	31.7 sec
D-dimer	1.98 µg/ml
RPR	(-)
TPHA	(-)
HBs antigen	(-)
HBs antibody	(-)
HBc antibody	(-)
HCV antibody	(-)
Cerebrospinal fluid
Appearance	Clear
Opening pressure	20 cmH2O
Cells	1(monocytes)/mm3
Protein	48 mg/dl
Glucose	88 mg/dl
Herpes virus PCR (HSV1, HSV2, VZV, EBV, CMV, HHV6)	negative
