# Supplementary material for: Case Report: Anti-mGluR5 antibody-negative Ophelia syndrome with failed lymph node biopsy due to steroid therapy
Source: Front Immunol. 2023 Dec 8;14:1188154. doi: 10.3389/fimmu.2023.1188154 (PMC10755457; doi:10.3389/fimmu.2023.1188154)
Supplement: Supplementary file 2 [file Table_2.xlsx]

## Sheet: Sheet1
The following literature was not included in the table;
Authors name	PMID	Reason for exclusion
Juneja M, Kaur S, Mishra D, Jain S.	25929634	Anti-mGluR5 antibodies have not been tested. It is not known whether they are positive or negative.
Kumar VGP, Supreeth RN, Pallivalappil B, Raja RS.	32129285	Anti-mGluR5 antibodies have not been tested. It is not known whether they are positive or negative.
Demirsoy U, Alparslan B, Şen MC, Anık Y, Akansel G, Görür G, Gürel B, Aksu G, Çorapcıoğlu F.	31559737	Anti-mGluR5 antibodies have not been tested. It is not known whether they are positive or negative.
Ebisawa K, Koya J, Shinozaki-Ushiku A, Nakamura F, Kurokawa M.	26984106	Anti-mGluR5 antibodies have not been tested. It is not known whether they are positive or negative.
Goddu Govindappa SK, Adiga CP, Srinarahari V, Kumar S.	35831778	Anti-mGluR5 antibodies have not been tested. It is not known whether they are positive or negative.
Olmos D, Rueda A, Jurado JM, Alba E.	17470872	Anti-mGluR5 antibodies have not been tested. It is not known whether they are positive or negative.
Erol-Yıldız R, Kızılay T, Tüzün E, Mısırlı H, Türkoğlu R.	32048537	Anti-mGluR5 antibodies have not been tested. It is not known whether they are positive or negative.
Kunstreich M, Kreth JH, Oommen PT, Schaper J, Karenfort M, Aktas O, Tibussek D, Distelmaier F, Borkhardt A, Kuhlen M.	28389060	Anti-mGluR5 antibodies have not been tested. (The case with SOX1 and PCA2 antibodies)
Zandi MS, Irani SR, Follows G, Moody AM, Molyneux P, Vincent A.	19996080	Anti-mGluR5 antibodies have not been tested. (The case with anti-NMDAR antibody)
Hentschke S, Malzfeldt E, Salwender HJ, Braumann D, Stang A, Hentschke M.	19052989	Anti-mGluR5 antibodies have not been tested. (The case with anti-Hu antibody)
Shinohara T, Kojima H, Nakamura N, Ogata A, Betsuyaku T, Suzuki A, Maki Y, Nagashima K.	16382785	Anti-mGluR5 antibodies have not been tested. It is not known whether they are positive or negative.
Epaulard O, Courby S, Pavese P, Grand S, Laramas M, Molina L, Brion JP, Colle PE, Sotto JJ.	15621769	Anti-mGluR5 antibodies have not been tested. It is not known whether they are positive or negative.
Kung S, Mueller PS, Geda YE, Krahn LE.	12444235	Anti-mGluR5 antibodies have not been tested. It is not known whether they are positive or negative.
Rosenbaum T, Gärtner J, Körholz D, Janssen G, Schneider D, Engelbrecht V, Göbel U, Lenard HG.	9706628	Anti-mGluR5 antibodies have not been tested. It is not known whether they are positive or negative.
Deodhare S, O'Connor P, Ghazarian D, Bilbao JM.	8738928	Anti-mGluR5 antibodies have not been tested. It is not known whether they are positive or negative.
Prüss H, Rothkirch M, Kopp U, Hamer HM, Hagge M, Sterzer P, Saschenbrecker S, Stöcker W, Harms L, Endres M.	25194012	Anti-mGluR5 antibodies were positive, but there was no malignant lymphoma.
Fu J, Peng L, Yang Y, Xie Y, Li Z, Rong B.	35990698	Anti-mGluR5 antibodies were positive, but there was no malignant lymphoma. In addition, other tumor-associated antibodies were found (anti-MOG antibody, anti-NMDAR antibody).
Huo T, Luo X, Zhao J, Wang T, Chen J.	36316880	Anti-mGluR5 antibodies were positive, but there was no malignant lymphoma. In addition, other tumor-associated antibodies were found (anti-LGI1 antibody).
Guo K, Liu X, Gong X, Li A, Liu Y, Li X, Zhou D, Hong Z.	37025999	Anti-mGluR5 antibodies were positive, but there was no malignant lymphoma.
